# Supplementary material for: Real life results in using 5-ASA for maintaining mild to moderate UC patients in Japan, a multi-center study, OPTIMUM Study
Source: BMC Gastroenterol. 2017 Apr 4;17:47. doi: 10.1186/s12876-017-0604-y (PMC5385245; doi:10.1186/s12876-017-0604-y)
Supplement: Supplementary file 2 — The name of committee. (XLS 50 kb) [file 12876_2017_604_MOESM2_ESM.xls]

## Sheet: the name of committee
Additional file 2. the name of committee
the name of committee
the Institutional Review Board of Shinagawa Clinic （Central ethics committee）
the Ethics Committee of Otaru Ekisaikai Hospital
the Ethics Committee of Sapporo Social Insurance General Hospital
the Institutional Review Board of Sapporo Hokuyu Hospital
the Ethics Committee of Kin-ikyo Chuo Hospital
the Ethics Committee of Obihiro kyokai Hospital
the Ethics Committee of Obihiro Daiichi Hospital
the Institutional Review Board of Abashiri Kosei General Hospital
the Ethics Committee of Asahikawa City Hospital
the Ethics Committee of Hakodate Central General Hospital
the Ethics Committee of Teine Keijinkai Hospital
the Ethics Committee of Hokkaido University Hospital
the Ethics Committee of Sapporo Kosei General Hospital
the Ethics Committee of Obihiro Kosei General Hospital
the Ethics Committee of Tohoku University
the Ethics Committee of Akita City Hospital
the Ethics Committee of Osaki Citizen Hospital
the Ethics Committee of Ohara General Hospital
the Ethics Committee of Sendai Red Cross Hospital
the Ethics Committee of Iwate Prefectural Isawa Hospital
the Institutional Review Board, the Ethics Committee of Shirakawa Kosei General Hosptal
the Ethics Committee of Iwate Medical University
the Ethics Committee of Japanese Red Cross Akita Hospital
the Ethics Committee of Hiraka General Hospital
the Ethics Committee of South Miyagi Medical Center
the Ethics Committee of Kesen-numa City Hospital
the Ethics Committee of Yamagata Prefectural Central Hospital
the Ethics Committee of Akita University
the Ethics Committee of Yamagata University
the Ethics Committee of Aomori Prefectural Central Hospital
the Ethics Committee of Iwate Prefectural Chubu Hospital
the Ethics Committee of Ohta General Hospital Foundation, Ohta Nishinouchi Hospitaｌ
the Ethics Committee of Fukushima Medical University
the Ethics Committee of Aomori Rosai Hospital
the Ethics Committee of Sendai Kousei Hospital
the Ethics Committee of Hirosaki University
the Ethics Committee of National Hospital Organization Mito Medical Center
the Ethics Committee of Nagano Municipal Hospital
the Ethics Committee of Nagaoka Chuo General Hospital
the Ethics Committee of Saku Central Hospital
the Ethics Committee of Niigata Saiseikai Sanjo Hospital
the Institutional Review Board of Hitachi General Hospital
the Ethics Committee of Saiseikai Niigata Daini Hospital
the Ethics Committee of Gunma University Hospital
the Ethics Committee of Isesaki Municipal Hospital
the Ethics Committee of Mito Saiseikai General Hospital
the Ethics Committee of Nagaoka Red Cross Hospital
the Ethics Committee of Niigata Prefectural Central Hospital
the Ethics Committee of Niigata University
the Ethics Committee of Tsukuba Memorial Hospital
the Ethics Committee of Nagano Prefectural Suzaka Hospital
the Ethics Committee of National Hospital Organization Takasaki General Medical Center
the Ethics Committee of Saiseikai Utsunomiya Hospital
the Ethics Committee of Shinshu University
the Ethics Committee of Jichi Medical University Hospital
the Ethics Committee of Maebashi Red Cross Hospital
the Ethics Committee of Tsuchiura Kyodo General Hospital
the Ethics Committee of Shinrakuen Hospital
the Ethics Committee of Kiryu Kosei General Hospital
the Ethics Committee of Tokyo Medical University Ibaraki Medical Center
the Institutional Review Board of Mito Red Cross Hospital
the Ethics Committee of National Hospital Organization Saitama National Hospital
the Ethics Committee of Toho University Sakura Medical Center
the Ethics Committee of Kameda Medical Center
the Ethics Committee of Fukaya Red Cross Hospital
the Institutional Review Board of Gyoda General Hospital
the Ethics Committee of Saitama Social Insurance Hospital
the Ethics Committee of Tokyo Dental College Ichikawa General Hospital
the Ethics Committee of The Jikei University School of Medicine
the Ethics Committee of Matsudo City Hospital
the Ethics Committee of Chiba Aoba Municipal Hospital
the Ethics Committee of Kitasato University Medical Center
the Ethics Committee of Juntendo University Urayasu Hospital
the Ethics Committee of Kanto Central Hospital of the Mutual Aid Association of Public School Teachers
the Ethics Committee of St.Luke's International Hospital
Institutional Review Board for Clinical Research, Tokai University
the Ethics Committee of JR Tokyo General Hospital
the Ethics Committee of Machida Icho Hospital
the Ethics Committee of Surugadai Nihon University Hospital
the Institutional Review Board of National Center for Global Health and Medicine
the Institutional Review Board of Showa University Toyosu Hospital
the Ethics Committee of Keio University
the Ethics Committee of Juntendo Tokyo Koto Geriatric Medical Center
Kitasato University, Kitasato Institute Hospital, Research Ethics Committee
the Ethics Committee of Tachikawa Sogo Hospital
the Ethics Committee of Machida Municipal Hospital
the Ethics Committee of Sanraku Hospital
the Ethics Committee of Tokyo Medical University
the Ethics Committee of Showa General Hospital
the Ethics Committee of Japanese Red Cross Musashino Hospital
the Ethics Committee of NTT Medical Center Tokyo
the Ethics Committee of Kyorin University
the Ethics Committee of Tokyo Saiseikai Central Hospital
the Ethics Committee of Koto Hospital
the Ethics Committee of Social Insurance Central General Hospital
the Ethics Committee of Juntendo University
the Ethics Committee of Toho University Omori Medical Center
the Ethics Committee of Toho University Ohashi Medical Center
the Institutional Review Board of Tokyo Medical and Dental University
the Clinical Research Judging Committee of Nihon University Graduate School of Medical Science
the Ethics Committee of Yamanashi Prefectural Central Hospital
the Ethics Committee of Teikyo University
the Ethics Committee of Tokyo Teishin Hospital
the Ethics Committee of Tokyo Kosei-Nenkin Hospital
the Ethics Committee of Nippon Medical School Hospital
the Ethics Committee of Showa University
the Ethics Committee of University Of Yamanashi
the Ethics Committee of Yokosuka Kyosai Hospital
the Ethics Committee of Keijinkai
the Ethics Committee of Hiratsuka Kyosai Hospital
the Ethics Committee of Saiseikai Yokohamashi Nanbu Hospital
the Ethics Committee of Fujisawa Shounandai Hospital
the Ethics Committee of Kawasaki Saiwai Hospital
the Ethics Committee of Saiseikai Yokohamashi Tobu Hospital
the Institutional Review Board of Yokohama Shin midori Hospital
the Institutional Review Board of Ofuna Chuo Hospital
the Ethics Committee of St. Marianna University School of Medicine
the Ethics Committee of Kitasato University
the Ethics Committee of Yokohama City University Medical Center
the Ethics Committee of Hamamatsu South Hospital
the Ethics Committee of Matsuda Hospital
the Institutional Review Board, the Ethics Committee of Toyota Kosei Hospital
the Ethics Committee of Kainan Hospital
the Ethics Committee of Nagoya Ekisaikai Hospital
the Institutional Review Board of Fujieda Municipal General Hospital
the Ethics Committee of Hamamatsu Medical Center
the Ethics Committee of Yokkaichi Social Insurance Hospital
the Institutional Review Board of Japanese Red Cross Shizuoka Hospital
the Ethics Committee of Nakatsugawa Municipal General Hospital
the Ethics Committee of Kasugai Municipal Hospital
the Ethics Committee of Fujinomiya City General Hospital
the Ethics Committee of Shizuoka city Shizuoka Hospital
the Ethics Committee of Japanese Red Cross Nagoya Daini Hospital
the Ethics Committee of Meitetsu Hospital
the Ethics Committee of Aichi Medical University
the Ethics Committee of Shizuoka General Hospital
the Ethics Committee of Minato Medical Coop-Kyoritsu General Hospital
the Ethics Committee of Tsushima City Hospital
the Ethics Committee of Japanese Red Cross Nagoya Daiichi Hospital
the Ethics Committee of Kamiiida Daiichi General Hospital
the Ethics Committee of Nagoya City West Medical Center
the Ethics Committee of TOYOTA Memorial Hospital
the Ethics Committee of Okazaki City Hospital
the Ethics Committee of Hamamatsu University School of Medicine
the Ethics Committee of Ise Red Cross Hospital
the Ethics Committee of Komaki City Hospital
the Ethics Committee of Nagoya City University Hospital
the Ethics Committee of Nagoya University
the Ethics Committee of JA Tohno-Kousei Hospital
the Ethics Committee of Gifu Prefectural General Medical Center
the Ethics Committee of Matsusaka Central General Hospital
the Ethics Committee of Tosei General Hospital
the Ethics Committee of National Hospital Organization Nagoya Medical Center
the Ethics Committee of Anjo Kosei Hospital
the Ethics Committee of Toki General Hospital
the Ethics Committee of Gifu Municipal Hospital
the Ethics Committee of Gifu University
the Ethics Committee of Handa City Hospital
the Ethics Committee of Fukui-ken Saiseikai Hospital
the Ethics Committee of Japanese Red Cross Kyoto Daiichi Hospital
the Ethics Committee of Saiseikai Shigaken Hospital
the Ethics Committee of Fukui Red Cross Hospital
the Ethics Committee of Shiga University of Medical Science
the Ethics Committee of Kyoto Katsura Hospital
the Ethics Committee of Japanese Red Cross Kyoto Daini Hospital
the Ethics Committee of Kanazawa University
the Ethics Committee of National Hospital Organization Kyoto Medical Center
the Ethics Committee of Toyama Prefectural Central Hospital
the Ethics Committee of Hikone Municipal Hospital
the Ethics Committee of Tonami General Hospital
the Ethics Committee of Fukui Prefectural Hospital
the Ethics Committee of Kanazawa Medical University
the Ethics Committee of Kyoto University
Ethics Committee, University of Toyama
the Ethics Committee of Nishijin Hospital
the Ethics Committee of Kyoto Prefectural University Of Medicine
the Ethics Committee of Koseikai Takeda Hospital
the Ethics Committee of Moriguchi Keijinkai Hospital
the Ethics Committee of Nissay Hospital
the Ethics Committee of Hokusetsu General Hospital
the Institutional Review Board of Takatsuki General Hospital
the Institutional Review Board of Matsushita Memorial Hospital
the Ethics Committee of Osaka General Medical Center
the Ethics Committee of Kinki University
the Ethics Committee of Kansai Medical University Hirakata Hospital
the Ethics Committee of Izumiotsu Municipal Hospital
the Ethics Committee of Sousei Hospital
the Ethics Committee of Osaka City University
the Ethics Committee of Kitano Hospital
the Ethics Committee of Dongo Hospital
the Ethics Committee of Saiseikai Suita Hospital
the Institutional Review Board of Osaka Police Hospital
the Ethics Committee of Yodogawa Christian Hospital
the Ethics Committee of Saiseikai Noe Hospital
the Ethics Committee of Wakayama Medical University
the Ethics Committee of Tenri Hospital
the Ethics Committee of Osaka University Hospital
the Ethics Committee of Bell Land General. Hospital
the Ethics Committee of Kansai Electric Power Hospital
the Ethics Committee of Osaka Medical College
the Ethics Committee of Toyonaka Municipal Hospital
the Ethics Committee of Nara Medical University
the Ethics Committee of Osaka Saiseikai Nakatsu Hospital
the Ethics Committee of Matsuyama Shimin Hospital
the Ethics Committee of Ehime University Hospital
the Ethics Committee of Ehime Prefectural Central Hospital
the Ethics Committee of Matsuyama Red Cross Hospital
the Ethics Committee of Kobe City Medical Center General Hospital
the Ethics Committee of Ako City Hospital
the Ethics Committee of Himeji Central Hospital
the Ethics Committee of Tokushima University Hospital
the Ethics Committee of Takamatsu Red Cross Hospital
the Ethics Committee of Kagawa Prefectural Central Hospital
the Ethics Committee of Nishinomiya Municipal Central Hospital
the Ethics Committee of Hyogo College Of Medicine
the Ethics Committee of Takarazuka City Hospital
the Ethics Committee of Sanda City Hospital
the Ethics Committee of Kochi University
the Ethics Committee of Japanese Red Cross Society Himeji Hospital
the Ethics Committee of Tokushima Municipal Hospital
the Ethics Committee of Hyogo Prefectural Tsukaguchi Hospital
the Ethics Committee of Shuto General Hospital
the Ethics Committee of Yamaguchi Rosai Hospital
the Ethics Committee of Hiroshima General Hospital
the Ethics Committee of Hiroshima Red Cross Hospital & Atomic-bomb Survivors Hospital
the Ethics Committee of Mazda Hospital
the Institutional Committee on Ethics of Shimane University
the Ethics Committee of Okayama Saiseikai General Hospital
the Ethics Committee of Yamaguchi Red Cross Hospital
the Ethics Committee of National Hospital Organization Fukuyama Medical Center
the Ethics Committee of Tottori University
the Ethics Committee of Shimane Prefectural Central Hospital
the Ethics Committee of Japanese Red Cross Okayama Hospital
the Ethics Committee of Okayama University
the Ethics Committee of General Hospital Social Insurance Tokuyama Central Hospital
the Ethics Committee of Fukuyama City Hospital
the Ethics Committee of Onomichi General Hospital
the Ethics Committee of Senthil Hospital
the Ethics Committee of Social Insurance Shimonoseki Welfare Hospital
the Ethics Committee of Matsue Red Cross Hospital
the Ethics Committee of Shobara Red Cross Hospital
the Ethics Committee of Hiroshima University
the Ethics Committee of Hiroshima City Hiroshima Citizens Hospital
the Ethics Committee of The Sakakibara Heart Institute of Okayama
the Ethics Committee of Tsuyama Chuo Hospital
the Ethics Committee of Kurashiki Central Hospital
the Ethics Committee of Japanese Red Cross Tottori Hospital
the Ethics Committee of Chihaya Hospital
the Ethics Committee of Fukuoka University Hospital
the Ethics Committee of Steel Memorial Yawata Hospital
the Ethics Committee of Hamanomachi Hospital
the Ethics Committee of Inoue Hospital
the Ethics Committee of Saiseikai Fukuoka General Hospital
the Ethics Committee of Kokura Kinen Hospital
the Ethics Committee of Saga University
the Ethics Committee of Naha City Hospital
the Ethics Committee of Fukuoka University Chikushi Hospital
the Ethics Committee of Kitakyushu Municipal Medical Center
the Ethics Committee of Karatsu Red Cross Hospital
the Institutional Review Board of Shin Koga Hospital
the Ethics Committee of Kurume University
the Ethics Committee of National Hospital Organization Nagasaki Medical Center
the Ethics Committee of Nagasaki University Hospital
the Ethics Committee of University of Occupational and Environmental Health, Japan
the Ethics Committee of Japanese Red Cross Fukuoka Hospital
the Ethics Committee of St.Mary's Hospital
the Ethics Committee of Isahaya Health Insurance General Hospital
the Ethics Committee of Sasebo Chuo Hospital
the Ethics Committee of Tomishiro Central Hospital
the Ethics Committee of Chidoribashi Hospital
the Ethics Committee of Fukuoka Higashi Medical Center
the Ethics Committee of Samejima Hospital
the Institutional Review Board of Kagoshima Kouseiren Hospital
the Ethics Committee of Takano Hospital
the Ethics Committee of Miyazaki Medical Center Hospital
the Ethics Committee of Kumamoto Municipal Hospital
the Ethics Committee of Nanpuh Hospital
the Ethics Committee of Saiseikai Kumamoto Hospital
the Ethics Committee of Kagoshima University Hospital
the Ethics Committee of Oita Red Cross Hospital
the Ethics Committee of Kumamoto University
the Ethics Committee of Oita University
the Ethics Committee of Kumamoto Chuo Hospital
the Ethics Committee of Imamura Hospital
the Ethics Committee of University of Miyazaki
